# Supplementary material for: Delayed Impact of Ionizing Radiation Depends on Sex: Integrative Metagenomics and Metabolomics Analysis of Rodent Colon Content
Source: Int J Mol Sci. 2025 Apr 29;26(9):4227. doi: 10.3390/ijms26094227 (PMC12071923; doi:10.3390/ijms26094227)
Supplement: Supplementary file 1 [file ijms-26-04227-s001.zip]

Archive with 2 entries (2 files):
- Supp-Data.xlsx
- AFRRI Gender-ms-suppFigures.pptx
