# Supplementary material for: Delayed Impact of Ionizing Radiation Depends on Sex: Integrative Metagenomics and Metabolomics Analysis of Rodent Colon Content
Source: Int J Mol Sci. 2025 Apr 29;26(9):4227. doi: 10.3390/ijms26094227 (PMC12071923; doi:10.3390/ijms26094227)
Supplement: Supplementary file 1 [file ijms-26-04227-s001.zip › Supp-Data.xlsx]

## Sheet: Table S1
Table S1. 3-way ANOVA result of the Complete Blood Count (CBC)
	Neutrophils		Lymphocytes		Monocytes		RBC		HCT		Platelets
	p-values	F (DFn, DFd)	p-values	F (DFn, DFd)	p-values	F (DFn, DFd)	p-values	F (DFn, DFd)	p-values	F (DFn, DFd)	p-values	F (DFn, DFd)
Dose			<0.0001	F (2, 64) = 32.57			<0.0001	F (2, 64) = 28.76	<0.0001	F (2, 64) = 14.87	<0.0001	F (2, 64) = 46.30
Gender	0.0135	F (1, 36) = 6.756			0.0034	F (1, 64) = 9.274	0.0234	F (1, 64) = 5.391			0.0099	F (1, 64) = 7.076
time			<0.0001	F (1, 64) = 113.3					0.0182	F (1, 64) = 5.872	<0.0001	F (1, 64) = 122.7
Dose x Gender	0.0045	F (2, 36) = 6.294	0.0034	F (2, 64) = 6.221
Dose x time							<0.0001	F (2, 64) = 12.33	0.0024	F (2, 64) = 6.655
Gender x time					0.0111	F (1, 64) = 6.833					0.0105	F (1, 64) = 6.948
Dose x Gender x time	0.0364	F (2, 28) = 3.738

## Sheet: Table S2
Table S2: The abundance profile of different taxa under the bacterial kingdome
	Bacteroidetes	Firmicutes	Proteobacteria	Verrucomicrobia	Rest	Unassigned
F_0Gy_1m	0.369793	0.601537	0.00350361	0.0132396	0.0119158	1.0822e-05
F_0Gy_6m	0.361006	0.60938	0.00522516	0.0143084	0.0100699	1.0965e-05
F_7Gy_1m	0.322447	0.644824	0.0106952	0.0169353	0.00509886	0
F_7Gy_6m	0.388583	0.566163	0.00346297	0.0328625	0.00889616	3.2628e-05
F_75Gy_1m	0.372423	0.560739	0.00341493	0.0549553	0.00845609	1.1535e-05
F_75Gy_6m	0.405773	0.516001	0.00496209	0.0548721	0.0183807	1.1161e-05
M_0Gy_1m	0.426282	0.46028	0.0166473	0.0882989	0.00849168	0
M_0Gy_6m	0.372592	0.574568	0.00218992	0.0412046	0.00936422	8.0819e-05
M_7Gy_1m	0.350574	0.582866	0.00373893	0.0355224	0.0272982	0
M_7Gy_6m	0.383275	0.55463	0.00280157	0.0430936	0.0162001	0
M_75Gy_1m	0.387881	0.524064	0.0043733	0.0458524	0.0377691	5.9538e-05
M_75Gy_6m	0.303881	0.676247	0.00435069	0.00462424	0.0108751	2.2116e-05
	p__Firmicutes;c__Bacilli	p__Bacteroidetes;c__Bacteroidia	p__Verrucomicrobia;c__Verrucomicrobiae	p__Firmicutes;c__Clostridia	Rest
F_0Gy_1m	0.24995	0.333482	0.0394289	0.364713	0.0124253
F_0Gy_6m	0.472336	0.293365	0.00071796	0.221516	0.0120646
F_7Gy_1m	0.196229	0.38973	0.013801	0.377102	0.023137
F_7Gy_6m	0.067292	0.28655	0.0153983	0.606416	0.0243442
F_75Gy_1m	0.272771	0.39608	0.0241559	0.29183	0.0151625
F_75Gy_6m	0.310111	0.404869	0.0392566	0.229114	0.0166488
M_0Gy_1m	0.0420909	0.31449	0.0379789	0.577266	0.028174
M_0Gy_6m	0.0297776	0.494639	0.107001	0.327823	0.0407592
M_7Gy_1m	0.23458	0.372592	0.0412046	0.335298	0.0163253
M_7Gy_6m	0.280126	0.393721	0.0328926	0.251744	0.0415167
M_75Gy_1m	0.231059	0.388655	0.0593491	0.294442	0.0264947
M_75Gy_6m	0.174068	0.376123	0.0314616	0.375502	0.0428461
	p__Firmicutes;c__Bacilli;o__Lactobacillales	p__Bacteroidetes;c__Bacteroidia;o__Bacteroidales	p__Firmicutes;c__Bacilli;o__Bacillales	p__Verrucomicrobia;c__Verrucomicrobiae;o__Verrucomicrobiales	p__Firmicutes;c__Clostridia;o__Clostridiales	Rest
F_0Gy_1m	0.154144	0.333482	0.0958068	0.0394289	0.364713	0.0124253
F_0Gy_6m	0.15504	0.293365	0.317296	0.00071796	0.221516	0.0120646
F_7Gy_1m	0.180092	0.38973	0.0161169	0.013801	0.377102	0.0231573
F_7Gy_6m	0.0300764	0.28655	0.0372062	0.0153983	0.606416	0.0243536
F_75Gy_1m	0.232152	0.39608	0.040619	0.0241559	0.29183	0.0151625
F_75Gy_6m	0.104415	0.404869	0.205696	0.0392566	0.229114	0.0166488
M_0Gy_1m	0.0127839	0.31449	0.029307	0.0379789	0.577266	0.028174
M_0Gy_6m	0.00651752	0.494639	0.0232601	0.107001	0.327823	0.0407592
M_7Gy_1m	0.152912	0.372592	0.0816686	0.0412046	0.335298	0.0163253
M_7Gy_6m	0.277215	0.393721	0.0029109	0.0328926	0.251744	0.0415167
M_75Gy_1m	0.214662	0.388655	0.0163975	0.0593491	0.294442	0.0264947
M_75Gy_6m	0.173336	0.376123	0.0007313	0.0314616	0.375502	0.0428461
	p__Firmicutes;c__Bacilli;o__Lactobacillales;f__Lactobacillaceae	p__Bacteroidetes;c__Bacteroidia;o__Bacteroidales;f__S24-7	p__Firmicutes;c__Bacilli;o__Bacillales;f__Bacillaceae	p__Bacteroidetes;c__Bacteroidia;o__Bacteroidales;f__Bacteroidaceae	p__Verrucomicrobia;c__Verrucomicrobiae;o__Verrucomicrobiales;f__Verrucomicrobiaceae	p__Bacteroidetes;c__Bacteroidia;o__Bacteroidales;f__Rikenellaceae	p__Firmicutes;c__Clostridia;o__Clostridiales;f__Lachnospiraceae	Rest
F_0Gy_1m	0.154125	0.212782	0.0955505	0.0561899	0.0394289	0.0645105	0.223221	0.154193
F_0Gy_6m	0.154953	0.235215	0.317199	0.0159298	0.00071796	0.0422208	0.131852	0.101913
F_7Gy_1m	0.179995	0.269646	0.0161169	0.0541177	0.013801	0.0659669	0.224682	0.175675
F_7Gy_6m	0.0300571	0.181688	0.0371338	0.0569441	0.0153983	0.0479178	0.371887	0.258974
F_75Gy_1m	0.232133	0.282595	0.0404892	0.0595545	0.0241559	0.0539313	0.142265	0.164876
F_75Gy_6m	0.104415	0.355519	0.205659	0.0298784	0.0392566	0.0194466	0.070387	0.175438
M_0Gy_1m	0.0127749	0.290931	0.0290787	0.0230504	0.0379789	0.00050885	0.380997	0.224681
M_0Gy_6m	0.00112975	0.36051	0.0232601	0.109865	0.107001	0.0242578	0.206292	0.167685
M_7Gy_1m	0.152872	0.300007	0.081532	0.0169035	0.0412046	0.0517499	0.221097	0.134634
M_7Gy_6m	0.27683	0.345628	0.00249176	0.0155492	0.0328926	0.0325218	0.167767	0.12632
M_75Gy_1m	0.214662	0.33474	0.0163725	0.0373692	0.0593491	0.0164976	0.0926789	0.228331
M_75Gy_6m	0.173336	0.304563	0.00061826	0.0181034	0.0314616	0.0227496	0.169978	0.27919
	p__Firmicutes;c__Bacilli;o__Lactobacillales;f__Lactobacillaceae;g__Lactobacillus	p__Bacteroidetes;c__Bacteroidia;o__Bacteroidales;f__S24-7;g__	p__Firmicutes;c__Bacilli;o__Bacillales;f__Bacillaceae;__	p__Bacteroidetes;c__Bacteroidia;o__Bacteroidales;f__Bacteroidaceae;g__Bacteroides	p__Verrucomicrobia;c__Verrucomicrobiae;o__Verrucomicrobiales;f__Verrucomicrobiaceae;g__Akkermansia	p__Bacteroidetes;c__Bacteroidia;o__Bacteroidales;f__Rikenellaceae;g__Alistipes	p__Firmicutes;c__Clostridia;o__Clostridiales;f__Lachnospiraceae;g__Clostridium	p__Firmicutes;c__Clostridia;o__Clostridiales;f__Lachnospiraceae;__	Rest
F_0Gy_1m	0.154088	0.212782	0.0955505	0.0561899	0.0394289	0.0645105	0.0616491	0.138651	0.17715
F_0Gy_6m	0.151339	0.235215	0.317199	0.0159298	0.00071796	0.0422208	0.0470846	0.0661503	0.124144
F_7Gy_1m	0.179987	0.269646	0.0161169	0.0541177	0.013801	0.0659669	0.0798813	0.107344	0.21314
F_7Gy_6m	0.0300571	0.181688	0.0371338	0.0569441	0.0153983	0.0479178	0.236967	0.0951781	0.298716
F_75Gy_1m	0.232124	0.282595	0.0404892	0.0595545	0.0241559	0.0539313	0.0320711	0.0741983	0.200881
F_75Gy_6m	0.104415	0.355519	0.205659	0.0298784	0.0392566	0.0194466	0.0246508	0.0356622	0.185512
M_0Gy_1m	0.0127644	0.290931	0.0290787	0.0230504	0.0379789	0.00050885	0.21066	0.116936	0.278092
M_0Gy_6m	0.00112975	0.36051	0.0226584	0.109865	0.107001	0.0242578	0.0669149	0.108205	0.199459
M_7Gy_1m	0.152856	0.300007	0.081532	0.0169035	0.0412046	0.0517499	0.128368	0.0604037	0.166975
M_7Gy_6m	0.27683	0.345628	0.00249176	0.0155492	0.0328926	0.0325218	0.134642	0.0215632	0.137881
M_75Gy_1m	0.214625	0.33474	0.0163725	0.0373692	0.0593491	0.0164976	0.0418409	0.0327245	0.246482
M_75Gy_6m	0.169313	0.304563	0.00061826	0.0181034	0.0314616	0.0227496	0.105193	0.0520751	0.295923

## Sheet: Table S3A
Table S3A: Bacteria-enriched networks; LDA scores were calculated against the baseline non-radiated controls
Female																Male
Time:1m - 7 Gy				Time:1m - 7.5 Gy				Time: 1m - 7 Gy				Time: 6m - 7.5 Gy				Time: 1m - 7 Gy				Time: 6m - 7.5 Gy				Time: 1m - 7 Gy				Time: 6m - 7.5 Gy
Superfamily	Network	LDA scores		Superfamily	Network	LDA scores		Superfamily	Network	LDA scores		Superfamily	Network	LDA scores		Superfamily	Network	LDA scores		Superfamily	Network	LDA scores		Superfamily	Network	LDA scores		Superfamily	Network	scores
Amino acid biosynthesis	superpathway of L-methionine biosynthesis (transsulfuration)	3.76684		Amino acid biosynthesis	L-lysine biosynthesis VI	-3.33666		Amino acid biosynthesis	inosine-5'-phosphate biosynthesis III	-4.3518		Biosynthsis	superpathway of menaquinol-8 biosynthesis II	-3.47417		Amino acid biosynthesis	L-lysine biosynthesis II	-3.87024		Amino acid biosynthesis	inosine-5'-phosphate biosynthesis I	-3.26034		Amino acid biosynthesis	myo-, chiro- and scillo-inositol degradation	-4.3404		Amino acid biosynthesis	myo-, chiro- and scillo-inositol degradation	-4.31179			dTDP-N-acetylthomosamine biosynthesis	4.04697
Amino acid biosynthesis	superpathway of L-lysine, L-threonine and L-methionine biosynthesis I	3.77934		Amino acid biosynthesis	L-lysine biosynthesis III	-3.33599		Amino acid biosynthesis	superpathway of pyrimidine deoxyribonucleosides degradation	-3.51309		SCFA biosynthesis	sucrose degradation IV (sucrose phosphorylase)	-3.60541		Amino acid biosynthesis	L-ornithine biosynthesis	-3.66471		Amino acid biosynthesis	chorismate biosynthesis I	-3.18037		Amino acid biosynthesis	L-lysine biosynthesis II	-4.04603		Amino acid biosynthesis	L-histidine degradation I	-3.87648			superpathway of L-isoleucine biosynthesis I	#N/A
Amino acid biosynthesis	L-methionine biosynthesis I	3.78346		Amino acid biosynthesis	superpathway of aromatic amino acid biosynthesis	-3.32841		Amino acid biosynthesis	UDP-N-acetyl-D-glucosamine biosynthesis I	-3.46169		Xenobiotic biosynthesis	1,4-dihydroxy-6-naphthoate biosynthesis I	-3.66424		Amino acid biosynthesis	L-arginine biosynthesis II (acetyl cycle)	-3.66205		Amino acid metabolism	adenosylcobalamin biosynthesis from cobyrinate a,c-diamide I	-3.91643		Amino acid biosynthesis	L-histidine degradation I	-3.98415		Amino acid biosynthesis	thiazole biosynthesis I (E. coli)	-3.73503			D-fructuronate degradation	4.04697
Amino acid biosynthesis	superpathway of S-adenosyl-L-methionine biosynthesis	3.79802		Amino acid biosynthesis	chorismate biosynthesis I	-3.32572		Amino acid biosynthesis	S-adenosyl-L-methionine cycle I	-3.35105		Xenobiotic biosynthesis	1,4-dihydroxy-6-naphthoate biosynthesis II	-3.59225		Amino acid biosynthesis	L-arginine biosynthesis I (via L-ornithine)	-3.51756		Amino acid metabolism	adenosylcobalamin salvage from cobinamide II	-3.91338		Amino acid biosynthesis	thiazole biosynthesis I (E. coli)	-3.82892		Amino acid biosynthesis	L-arginine biosynthesis III (via N-acetyl-L-citrulline)	-3.73201			starch degradation V	4.04697
Amino acid metabolism	aspartate superpathway	3.80144		Amino acid biosynthesis	L-lysine biosynthesis I	-3.30759		Bioenergy	Bifidobacterium shunt	-3.556		Amino acid biosynthesis	pantothenate and coenzyme A biosynthesis I	3.5935		Amino acid biosynthesis	L-arginine biosynthesis IV (archaebacteria)	-3.51273		Amino acid metabolism	adenosylcobalamin salvage from cobinamide I	-3.90103		Amino acid biosynthesis	superpathway of tetrahydrofolate biosynthesis	-3.74253		Amino acid biosynthesis	superpathway of thiamin diphosphate biosynthesis I	-3.61732			peptidoglycan biosynthesis IV (Enterococcus faecium)	4.04697
Carbohydrate metabolism	sucrose degradation IV (sucrose phosphorylase)	3.69316		Amino acid biosynthesis	superpathway of L-threonine biosynthesis	-3.29591		Bioenergy	heterolactic fermentation	-3.47375		Amino acid biosynthesis	superpathway of thiamin diphosphate biosynthesis I	3.60175		Amino acid biosynthesis	L-isoleucine biosynthesis III	-3.42733		Amino acid metabolism	L-lysine biosynthesis II	-3.83784		Amino acid biosynthesis	L-histidine biosynthesis	-3.71499		Amino acid biosynthesis	L-histidine biosynthesis	-3.54942			L-histidine biosynthesis	4.04697
Immune response	peptidoglycan maturation (meso-diaminopimelate containing)	3.46812		Amino acid biosynthesis	chorismate biosynthesis from 3-dehydroquinate	-3.27676		Bioenergy	coenzyme A biosynthesis I	-3.11446		Amino acid biosynthesis	phosphopantothenate biosynthesis I	3.6046		Amino acid biosynthesis	L-isoleucine biosynthesis IV	-3.42519		Amino acid metabolism	L-arginine biosynthesis II (acetyl cycle)	-3.69216		Amino acid biosynthesis	L-arginine biosynthesis II (acetyl cycle)	-3.71256		Amino acid biosynthesis	superpathway of tetrahydrofolate biosynthesis	-3.53514			Bifidobacterium shunt	4.04697
Purine/Pyrimidine homeostasis	guanosine nucleotides degradation III	3.69238		Amino acid biosynthesis	inosine-5'-phosphate biosynthesis I	-3.27119		Biosynthesis	superpathway of geranylgeranyldiphosphate biosynthesis I (via mevalonate)	-3.69302		Amino acid biosynthesis	superpathway of tetrahydrofolate biosynthesis	3.64876		Amino acid biosynthesis	L-tryptophan biosynthesis	-3.40097		Amino acid metabolism	L-ornithine biosynthesis	-3.65969		Amino acid biosynthesis	L-tryptophan biosynthesis	-3.71244		Amino acid biosynthesis	L-isoleucine biosynthesis III	-3.50494			L-tryptophan biosynthesis	4.04697
				Biosynthesis	methylerythritol phosphate pathway I	-3.31869		Biosynthesis	mevalonate pathway I	-3.6775		Amino acid biosynthesis	L-tryptophan biosynthesis	3.72943		Amino acid biosynthesis	L-isoleucine biosynthesis II	-3.3963		Amino acid metabolism	L-arginine biosynthesis I (via L-ornithine)	-3.60232		Amino acid biosynthesis	L-ornithine biosynthesis	-3.7085		Amino acid biosynthesis	L-tryptophan biosynthesis	-3.50129			L-isoleucine biosynthesis II	4.04697
				Biosynthesis	methylerythritol phosphate pathway II	-3.31869		Biosynthesis	taxadiene biosynthesis (engineered)	-3.67131		Amino acid biosynthesis	superpathway of L-alanine biosynthesis	3.78349		Amino acid biosynthesis	L-isoleucine biosynthesis I (from threonine)	-3.3826		Amino acid metabolism	L-arginine biosynthesis IV (archaebacteria)	-3.59701		Amino acid biosynthesis	L-isoleucine biosynthesis IV	-3.69892		Amino acid biosynthesis	L-isoleucine biosynthesis II	-3.49435			L-isoleucine biosynthesis IV	4.04697
				Fatty acid biosynthesis	gondoate biosynthesis (anaerobic)	-3.31614		Biosynthesis	queuosine biosynthesis	-3.66733		Amino acid biosynthesis	superpathway of L-methionine biosynthesis (by sulfhydrylation)	3.81656		Amino acid biosynthesis	L-valine biosynthesis	-3.3826		Amino acid metabolism	L-isoleucine biosynthesis IV	-3.5609		Amino acid biosynthesis	superpathway of L-threonine biosynthesis	-3.69748		Amino acid biosynthesis	L-isoleucine biosynthesis IV	-3.49114			superpathway of branched amino acid biosynthesis	4.04697
				Fatty acid biosynthesis	cis-vaccenate biosynthesis	-3.31496		Biosynthesis	urate biosynthesis/inosine 5'-phosphate degradation	-3.52963		Amino acid biosynthesis	superpathway of phylloquinol biosynthesis	3.81836		Amino acid biosynthesis	superpathway of branched amino acid biosynthesis	-3.37766		Amino acid metabolism	L-lysine biosynthesis I	-3.54815		Amino acid biosynthesis	superpathway of L-isoleucine biosynthesis I	-3.6955		Amino acid biosynthesis	L-isoleucine biosynthesis I (from threonine)	-3.48278			4-deoxy-L-threo-hex-4-enopyranuronate degradation	4.04697
				Fatty acid biosynthesis	superpathway of geranylgeranyl diphosphate biosynthesis II (via MEP)	-3.19482		Fatty acid metabolism	galactose degradation I (Leloir pathway)	-3.09663		Amino acid biosynthesis	thiazole biosynthesis I (E. coli)	3.89743		Amino acid biosynthesis	L-histidine biosynthesis	-3.37476		Amino acid metabolism	L-isoleucine biosynthesis II	-3.48754		Amino acid biosynthesis	L-isoleucine biosynthesis III	-3.69032		Amino acid biosynthesis	L-valine biosynthesis	-3.48278			taxadiene biosynthesis (engineered)	4.04697
				Purine/Pyrimidine homeostasis	purine nucleotides degradation II (aerobic)	-3.525		Immune response	peptidoglycan biosynthesis IV (Enterococcus faecium)	-3.60805		Amino acid biosynthesis	superpathway of polyamine biosynthesis II	3.92826		Amino acid biosynthesis	superpathway of L-isoleucine biosynthesis I	-3.34238		Amino acid metabolism	L-isoleucine biosynthesis I (from threonine)	-3.48671		Amino acid biosynthesis	L-isoleucine biosynthesis II	-3.68647		Amino acid biosynthesis	superpathway of branched amino acid biosynthesis	-3.48051			heterolactic fermentation	4.04697
				Purine/Pyrimidine homeostasis	adenosine nucleotides degradation II	-3.49493		Purine/Pyrimidine homeostasis	adenosine deoxyribonucleotides de novo biosynthesis II	-3.61076		Bile acid metabolism	sulfate reduction I (assimilatory)	3.79525		Amino acid metabolism	adenosylcobalamin biosynthesis from cobyrinate a,c-diamide I	-3.92287		Amino acid metabolism	L-valine biosynthesis	-3.48671		Amino acid biosynthesis	L-arginine biosynthesis IV (archaebacteria)	-3.68491		Amino acid biosynthesis	superpathway of L-isoleucine biosynthesis I	-3.43066			L-valine biosynthesis	4.04697
				Purine/Pyrimidine homeostasis	purine ribonucleosides degradation	-3.44507		Purine/Pyrimidine homeostasis	guanosine deoxyribonucleotides de novo biosynthesis II	-3.61076		Bile acid metabolism	superpathway of sulfate assimilation and cysteine biosynthesis	3.8318		Amino acid metabolism	adenosylcobalamin salvage from cobinamide II	-3.91732		Amino acid metabolism	L-isoleucine biosynthesis III	-3.48036		Amino acid biosynthesis	L-arginine biosynthesis I (via L-ornithine)	-3.68473		Amino acid biosynthesis	superpathway of tetrahydrofolate biosynthesis and salvage	-3.39851			acetylene degradation	4.04697
				Purine/Pyrimidine homeostasis	adenine and adenosine salvage III	-3.34996		Purine/Pyrimidine homeostasis	purine ribonucleosides degradation	-3.59789		Bioenergy	incomplete reductive TCA cycle	3.44362		Amino acid metabolism	adenosylcobalamin salvage from cobinamide I	-3.88953		Amino acid metabolism	L-histidine biosynthesis	-3.46187		Amino acid biosynthesis	superpathway of branched amino acid biosynthesis	-3.68386		Amino acid biosynthesis	superpathway of L-threonine biosynthesis	-3.39103			L-isoleucine biosynthesis III	4.04697
				Purine/Pyrimidine homeostasis	5-aminoimidazole ribonucleotide biosynthesis II	-3.32682		Purine/Pyrimidine homeostasis	superpathway of purine deoxyribonucleosides degradation	-3.54476		Bioenergy	superpathway of GDP-mannose-derived O-antigen building blocks biosynthesis	3.74475		Bioenergy	NAD salvage pathway I	-3.37922		Amino acid metabolism	L-lysine biosynthesis III	-3.46159		Amino acid biosynthesis	L-isoleucine biosynthesis I (from threonine)	-3.68262		Amino acid biosynthesis	L-lysine biosynthesis VI	-3.35326			L-isoleucine biosynthesis I (from threonine)	4.04697
				Purine/Pyrimidine homeostasis	superpathway of 5-aminoimidazole ribonucleotide biosynthesis	-3.32682		Purine/Pyrimidine homeostasis	adenine and adenosine salvage III	-3.36954		Bioenergy	GDP-mannose biosynthesis	3.79195		Biosynthsis	GDP-D-glycero-&alpha;-D-manno-heptose biosynthesis	-3.56541		Amino acid metabolism	superpathway of branched amino acid biosynthesis	-3.41988		Amino acid biosynthesis	L-valine biosynthesis	-3.68262		Amino acid biosynthesis	phosphopantothenate biosynthesis I	-3.33444			superpathway of geranylgeranyldiphosphate biosynthesis I (via mevalonate)	4.04697
				Purine/Pyrimidine homeostasis	5-aminoimidazole ribonucleotide biosynthesis I	-3.31885		Purine/Pyrimidine homeostasis	pyrimidine deoxyribonucleosides salvage	-3.30435		Bioenergy	preQ0 biosynthesis	3.80219		Carbohydrate metabolism	superpathway of &beta;-D-glucuronide and D-glucuronate degradation	-3.80049		Amino acid metabolism	L-tryptophan biosynthesis	-3.4195		Amino acid biosynthesis	L-lysine biosynthesis VI	-3.67309		Amino acid biosynthesis	L-lysine biosynthesis III	-3.31169			mevalonate pathway I	4.04697
				Purine/Pyrimidine homeostasis	superpathway of pyrimidine deoxyribonucleosides degradation	-3.31044		Purine/Pyrimidine homeostasis	superpathway of adenosine nucleotides de novo biosynthesis II	-3.24725		Biosynthsis	CMP-3-deoxy-D-manno-octulosonate biosynthesis I	3.49728		Carbohydrate metabolism	superpathway of hexuronide and hexuronate degradation	-3.76713		Amino acid metabolism	superpathway of L-isoleucine biosynthesis I	-3.41447		Amino acid biosynthesis	L-lysine biosynthesis III	-3.67203		Amino acid biosynthesis	UDP-N-acetyl-D-glucosamine biosynthesis I	3.68901
				SCFA metabolism	pyruvate fermentation to acetone	-3.56033		Purine/Pyrimidine homeostasis	superpathway of adenosine nucleotides de novo biosynthesis I	-3.00688		Biosynthsis	colanic acid building blocks biosynthesis	3.69508		Carbohydrate metabolism	dTDP-N-acetylthomosamine biosynthesis	-3.54899		Amino acid metabolism	superpathway of L-threonine biosynthesis	-3.3383		Amino acid biosynthesis	superpathway of tetrahydrofolate biosynthesis and salvage	-3.65547		Amino acid biosynthesis	superpathway of polyamine biosynthesis II	3.75977
				SCFA metabolism	glycogen biosynthesis I (from ADP-D-Glucose)	-3.25907		Amino acid biosynthesis	superpathway of L-aspartate and L-asparagine biosynthesis	3.22928		Biosynthsis	superpathway of menaquinol-11 biosynthesis	3.82356		Carbohydrate metabolism	4-deoxy-L-threo-hex-4-enopyranuronate degradation	-3.5168		Amino acid metabolism	superpathway of aromatic amino acid biosynthesis	-3.23063		Amino acid biosynthesis	L-arginine biosynthesis III (via N-acetyl-L-citrulline)	-3.62954		Amino acid biosynthesis	superpathway of arginine and polyamine biosynthesis	3.86992
								Amino acid biosynthesis	superpathway of N-acetylglucosamine, N-acetylmannosamine and N-acetylneuraminate degradation	3.59242		Biosynthsis	superpathway of menaquinol-7 biosynthesis	3.82624		Fatty acid biosynthesis	D-galacturonate degradation I	-3.67447		Bioenergy	NAD salvage pathway I	-3.49216		Amino acid biosynthesis	phosphopantothenate biosynthesis I	-3.62144		Amino acid biosynthesis	superpathway of polyamine biosynthesis I	3.91526
								Amino acid biosynthesis	superpathway of tetrahydrofolate biosynthesis and salvage	3.6394		Biosynthsis	ADP-L-glycero-&beta;-D-manno-heptose biosynthesis	3.83214		Metabolism	D-fructuronate degradation	-3.62429		Biosynthesis	methylerythritol phosphate pathway I	-3.16589		Amino acid biosynthesis	superpathway of thiamin diphosphate biosynthesis I	-3.60791		Amino acid metabolism	pyridoxal 5'-phosphate biosynthesis I	-4.20606
								Amino acid biosynthesis	pantothenate and coenzyme A biosynthesis I	3.64412		Biosynthsis	superpathway of menaquinol-13 biosynthesis	3.84217		neurotransmitter biosynthesis	L-glutamate and L-glutamine biosynthesis	-3.86763		Biosynthesis	methylerythritol phosphate pathway II	-3.16589		Amino acid biosynthesis	chorismate biosynthesis I	-3.60517		Amino acid metabolism	superpathway of pyridoxal 5'-phosphate biosynthesis and salvage	-4.08475
								Amino acid biosynthesis	superpathway of tetrahydrofolate biosynthesis	3.66046		Biosynthsis	superpathway of demethylmenaquinol-8 biosynthesis	3.84714		neurotransmitter biosynthesis	tetrapyrrole biosynthesis I (from glutamate)	-3.7827		Carbohydrate metabolism	superpathway of &beta;-D-glucuronide and D-glucuronate degradation	-3.9843		Amino acid biosynthesis	inosine-5'-phosphate biosynthesis I	-3.58097		Bile acid metabolism	superpathway of sulfur oxidation (Acidianus ambivalens)	-4.34924
								Amino acid biosynthesis	superpathway of thiamin diphosphate biosynthesis I	3.70366		Biosynthsis	superpathway of menaquinol-8 biosynthesis I	3.84796		neurotransmitter biosynthesis	tetrapyrrole biosynthesis II (from glycine)	-3.76179		Carbohydrate metabolism	superpathway of hexuronide and hexuronate degradation	-3.94461		Amino acid biosynthesis	superpathway of histidine, purine, and pyrimidine biosynthesis	-3.55394		Bile acid metabolism	chondroitin sulfate degradation I (bacterial)	-4.2678
								Amino acid biosynthesis	superpathway of L-alanine biosynthesis	3.70548		Biosynthsis	superpathway of menaquinol-12 biosynthesis	3.88146		neurotransmitter biosynthesis	superpathway of L-serine and glycine biosynthesis I	-3.32761		Carbohydrate metabolism	4-deoxy-L-threo-hex-4-enopyranuronate degradation	-3.70329		Amino acid biosynthesis	L-lysine biosynthesis I	-3.55091		Bioenergy	TCA cycle I (prokaryotic)	-3.86786
								Amino acid biosynthesis	phosphopantothenate biosynthesis I	3.75048		Carbohydrate biosynthsis	Kdo transfer to lipid IVA III (Chlamydia)	3.49368		SCFA metabolism	pyruvate fermentation to acetone	-4.24316		Carbohydrate metabolism	dTDP-N-acetylthomosamine biosynthesis	-3.60684		Amino acid biosynthesis	chorismate biosynthesis from 3-dehydroquinate	-3.54096		Bioenergy	superpathway of UDP-glucose-derived O-antigen building blocks biosynthesis	-3.80714
								Amino acid biosynthesis	L-arginine biosynthesis III (via N-acetyl-L-citrulline)	3.75965		Carbohydrate biosynthsis	lipid IVA biosynthesis	3.49574		SCFA metabolism	pyruvate fermentation to isobutanol (engineered)	-3.22336		Fatty acid biosynthesis	D-galacturonate degradation I	-3.82714		Amino acid metabolism	pyridoxal 5'-phosphate biosynthesis I	-4.21769		Bioenergy	TCA cycle V (2-oxoglutarate	-3.70513
								Amino acid biosynthesis	superpathway of L-isoleucine biosynthesis I	3.76039		Carbohydrate metabolism	mannan degradation	3.8408		SCFA metabolism	glycogen degradation I (bacterial)	-3.15183		Fatty acid biosynthesis	gondoate biosynthesis (anaerobic)	-3.40627		Amino acid metabolism	superpathway of pyridoxal 5'-phosphate biosynthesis and salvage	-4.0806		Bioenergy	incomplete reductive TCA cycle	-3.62348
								Amino acid biosynthesis	N10-formyl-tetrahydrofolate biosynthesis	3.76304		neurotransmitter biosynthesis	tetrapyrrole biosynthesis II (from glycine)	3.76382		SCFA synthesis	starch degradation V	-3.29282		Fatty acid biosynthesis	cis-vaccenate biosynthesis	-3.40087		Amino acid metabolism	superpathway of aromatic amino acid biosynthesis	-3.60873		Bioenergy	superpathway of GDP-mannose-derived O-antigen building blocks biosynthesis	-3.5135
								neurotransmitter biosynthesis	superpathway of L-serine and glycine biosynthesis I	3.82778		Neurotransmitter biosynthesis	tetrapyrrole biosynthesis I (from glutamate)	3.85925		Amino acid biosynthesis	L-methionine biosynthesis III	3.95164		neurotransmitter biosynthesis	tetrapyrrole biosynthesis II (from glycine)	-3.5518		Amino acid metabolism	adenosylcobalamin salvage from cobinamide II	-3.57104		Bioenergy	NAD biosynthesis I (from aspartate)	-3.11092
								Amino acid biosynthesis	superpathway of L-methionine biosynthesis (by sulfhydrylation)	3.85263		Purine/Pyrimidine homeostasis	pyrimidine deoxyribonucleotides de novo biosynthesis III	4.0467		Bioenergy	glycolysis I (from glucose 6-phosphate)	3.51712		neurotransmitter biosynthesis	superpathway of L-serine and glycine biosynthesis I	-3.45799		Amino acid metabolism	adenosylcobalamin biosynthesis from cobyrinate a,c-diamide I	-3.55771		Bioenergy	pantothenate and coenzyme A biosynthesis I	-3.01401
								Amino acid biosynthesis	thiazole biosynthesis I (E. coli)	3.85677		SCFA biosynthesis	pyruvate fermentation to propanoate I	3.54308		Bioenergy	homolactic fermentation	3.58334		Neurotransmitter Biosynthsis	L-glutamate and L-glutamine biosynthesis	-3.90458		Bile acid metabolism	superpathway of sulfur oxidation (Acidianus ambivalens)	-4.35696		Bioenergy	Bifidobacterium shunt	3.95576
								Amino acid biosynthesis	L-isoleucine biosynthesis IV	3.85765		SCFA biosynthesis	superpathway of fucose and rhamnose degradation	3.75213		Bioenergy	glycolysis II (from fructose 6-phosphate)	3.67816		Purine/Pyrimidine homeostasis	purine ribonucleosides degradation	-3.61314		Bile acid metabolism	chondroitin sulfate degradation I (bacterial)	-4.25619		Biosynthesis	preQ0 biosynthesis	-3.85422
								Amino acid biosynthesis	L-isoleucine biosynthesis I (from threonine)	3.85992		SCFA biosynthesis	L-rhamnose degradation I	3.83488		Bioenergy	heterolactic fermentation	3.77359		Purine/Pyrimidine homeostasis	superpathway of pyrimidine deoxyribonucleosides degradation	-3.29754		Bioenergy	TCA cycle I (prokaryotic)	-3.90472		Biosynthesis	6-hydroxymethyl-dihydropterin diphosphate biosynthesis I	-3.66236
								Amino acid biosynthesis	L-valine biosynthesis	3.85992		SCFA biosynthesis	glucose and glucose-1-phosphate degradation	3.84812		Bioenergy	Bifidobacterium shunt	3.78626		Purine/Pyrimidine homeostasis	5-aminoimidazole ribonucleotide biosynthesis II	-3.29287		Bioenergy	superpathway of UDP-glucose-derived O-antigen building blocks biosynthesis	-3.9041		Biosynthesis	6-hydroxymethyl-dihydropterin diphosphate biosynthesis III (Chlamydia)	-3.52692
								Amino acid biosynthesis	L-arginine biosynthesis I (via L-ornithine)	3.86413		Xenobiotic biosynthesis	1,4-dihydroxy-2-naphthoate biosynthesis I	3.8333		Biosynthesis	mevalonate pathway I	3.85185		Purine/Pyrimidine homeostasis	superpathway of 5-aminoimidazole ribonucleotide biosynthesis	-3.29287		Bioenergy	TCA cycle V (2-oxoglutarate	-3.70052		Biosynthesis	queuosine biosynthesis	-3.25204
								Amino acid biosynthesis	L-arginine biosynthesis IV (archaebacteria)	3.86657						Biosynthesis	superpathway of geranylgeranyldiphosphate biosynthesis I (via mevalonate)	3.8541		Purine/Pyrimidine homeostasis	5-aminoimidazole ribonucleotide biosynthesis I	-3.27401		Bioenergy	incomplete reductive TCA cycle	-3.62333		Biosynthesis	methylerythritol phosphate pathway I	-3.22553
								Amino acid biosynthesis	superpathway of branched amino acid biosynthesis	3.86823						Biosynthesis	taxadiene biosynthesis (engineered)	3.86972		SCFA metabolism	pyruvate fermentation to acetone	-4.08753		Bioenergy	NAD salvage pathway I	-3.52015		Biosynthesis	methylerythritol phosphate pathway II	-3.22553
								Amino acid biosynthesis	L-isoleucine biosynthesis II	3.88098						Biosynthsis	superpathway of menaquinol-8 biosynthesis II	4.02159		SCFA metabolism	D-fructuronate degradation	-3.81234		Bioenergy	flavin biosynthesis I (bacteria and plants)	-3.37422		Biosynthesis	urate biosynthesis/inosine 5'-phosphate degradation	-3.03886
								Amino acid biosynthesis	L-isoleucine biosynthesis III	3.88961						Fatty acid biosynthesis	polyisoprenoid biosynthesis (E. coli)	3.7695		SCFA metabolism	glycogen biosynthesis I (from ADP-D-Glucose)	-3.45372		Bioenergy	NAD biosynthesis I (from aspartate)	-3.30045		Biosynthesis	mevalonate pathway I	4.00766
								Amino acid biosynthesis	L-arginine biosynthesis II (acetyl cycle)	3.89437						Immune response	peptidoglycan biosynthesis IV (Enterococcus faecium)	3.76151		SCFA metabolism	glycogen degradation I (bacterial)	-3.35545		Bioenergy	pantothenate and coenzyme A biosynthesis I	-3.20273		Biosynthesis	superpathway of geranylgeranyldiphosphate biosynthesis I (via mevalonate)	4.00862
								Amino acid biosynthesis	L-tryptophan biosynthesis	3.91274						Purine/Pyrimidine homeostasis	guanosine ribonucleotides de novo biosynthesis	3.49823		SCFA synthesis	starch degradation V	-3.47185		Bioenergy	superpathway of GDP-mannose-derived O-antigen building blocks biosynthesis	-3.07659		Biosynthesis	taxadiene biosynthesis (engineered)	4.08592
								Amino acid biosynthesis	L-histidine biosynthesis	3.93555						Xenobiotic biosynthesis	1,4-dihydroxy-6-naphthoate biosynthesis I	3.86088		SCFA synthesis	pyruvate fermentation to isobutanol (engineered)	-3.32913		Biosynthesis	6-hydroxymethyl-dihydropterin diphosphate biosynthesis I	-3.8411		Biosynthsis	GDP-D-glycero-&alpha;-D-manno-heptose biosynthesis	-4.20287
								Amino acid biosynthesis	superpathway of polyamine biosynthesis II	3.93598						Xenobiotic biosynthesis	1,4-dihydroxy-6-naphthoate biosynthesis II	4.04697		Amino acid biosynthesis	phosphopantothenate biosynthesis I	3.51842		Biosynthesis	6-hydroxymethyl-dihydropterin diphosphate biosynthesis III (Chlamydia)	-3.75799		Biosynthsis	CMP-3-deoxy-D-manno-octulosonate biosynthesis I	-3.86115
								Amino acid biosynthesis	L-ornithine biosynthesis	3.95484										Amino acid biosynthesis	UDP-N-acetyl-D-glucosamine biosynthesis I	3.53867		Biosynthesis	methylerythritol phosphate pathway I	-3.5548		Biosynthsis	pyrimidine deoxyribonucleotides de novo biosynthesis I	-3.80081
								Amino acid biosynthesis	superpathway of L-lysine, L-threonine and L-methionine biosynthesis I	3.97844										Amino acid biosynthesis	superpathway of tetrahydrofolate biosynthesis and salvage	3.63429		Biosynthesis	methylerythritol phosphate pathway II	-3.5548		Carbohydrate biosynthesis	CMP-legionaminate biosynthesis I	-4.10435
								Amino acid biosynthesis	superpathway of L-methionine biosynthesis (transsulfuration)	4.08235										Amino acid biosynthesis	superpathway of tetrahydrofolate biosynthesis	3.71007		Biosynthesis	urate biosynthesis/inosine 5'-phosphate degradation	-3.23264		Carbohydrate metabolism	dTDP-N-acetylthomosamine biosynthesis	-4.05176
								Amino acid biosynthesis	superpathway of S-adenosyl-L-methionine biosynthesis	4.13071										Amino acid biosynthesis	superpathway of polyamine biosynthesis II	3.81511		Biosynthesis	queuosine biosynthesis	-3.18103		Carbohydrate metabolism	mannan degradation	-3.90462
								Amino acid biosynthesis	myo-, chiro- and scillo-inositol degradation	4.14638										Amino acid metabolism	L-arginine biosynthesis III (via N-acetyl-L-citrulline)	3.26961		Biosynthesis	GDP-D-glycero-&alpha;-D-manno-heptose biosynthesis	-4.24947		Carbohydrate metabolism	4-deoxy-L-threo-hex-4-enopyranuronate degradation	-3.49423
								Amino acid biosynthesis	L-methionine biosynthesis I	4.17535										Amino acid metabolism	superpathway of thiamin diphosphate biosynthesis I	3.50305		Biosynthesis	preQ0 biosynthesis	-3.97861		Fatty acid biosynthesis	cis-vaccenate biosynthesis	-3.30124
								Amino acid metabolism	thiamin salvage II	3.84713										Amino acid metabolism	L-histidine degradation I	3.6593		Biosynthesis	CMP-3-deoxy-D-manno-octulosonate biosynthesis I	-3.87206		Fatty acid biosynthesis	gondoate biosynthesis (anaerobic)	-3.28717
								Amino acid metabolism	superpathway of pyridoxal 5'-phosphate biosynthesis and salvage	3.98085										Amino acid metabolism	L-methionine biosynthesis III	3.70877		Carbohydrate biosynthesis	CMP-legionaminate biosynthesis I	-4.11573		Fatty acid metabolism	Kdo transfer to lipid IVA III (Chlamydia)	-3.89507
								Amino acid metabolism	pyridoxal 5'-phosphate biosynthesis I	3.98294										Bioenegy	GDP-mannose biosynthesis	3.71233		Carbohydrate biosynthesis	Kdo transfer to lipid IVA III (Chlamydia)	-3.87274		Fatty acid metabolism	lipid IVA biosynthesis	-3.85978
								Amino acid metabolism	adenosylcobalamin biosynthesis from cobyrinate a,c-diamide I	4.05444										Bioenergy	glycolysis III (from glucose)	3.25609		Carbohydrate metabolism	dTDP-N-acetylthomosamine biosynthesis	-4.03131		Fatty acid metabolism	fatty acid elongation -- saturated	-3.44442
								Amino acid metabolism	adenosylcobalamin salvage from cobinamide I	4.05703										Bioenergy	coenzyme A biosynthesis I	3.35632		Carbohydrate metabolism	mannan degradation	-3.91588		Immune response	peptidoglycan biosynthesis IV (Enterococcus faecium)	3.97713
								Amino acid metabolism	adenosylcobalamin salvage from cobinamide II	4.0621										Bioenergy	mixed acid fermentation	3.394		Carbohydrate metabolism	lipid IVA biosynthesis	-3.88204		Purine/Pyrimidine homeostasis	superpathway of pyrimidine ribonucleosides salvage	-4.01927
								Bile acid metabolism	superpathway of sulfate assimilation and cysteine biosynthesis	3.86033										Bioenergy	O-antigen building blocks biosynthesis (E. coli)	3.46927		Carbohydrate metabolism	superpathway of glucose and xylose degradation	-3.72966		Purine/Pyrimidine homeostasis	pyrimidine deoxyribonucleotide phosphorylation	-3.99137
								Bile acid metabolism	sulfate reduction I (assimilatory)	3.83818										Bioenergy	homolactic fermentation	3.46973		Carbohydrate metabolism	sucrose degradation IV (sucrose phosphorylase)	-3.58436		Purine/Pyrimidine homeostasis	superpathway of guanosine nucleotides de novo biosynthesis I	-3.97209
								Bile acid metabolism	chondroitin sulfate degradation I (bacterial)	4.03296										Bioenergy	pantothenate and coenzyme A biosynthesis I	3.50088		Carbohydrate metabolism	4-deoxy-L-threo-hex-4-enopyranuronate degradation	-3.58327		Purine/Pyrimidine homeostasis	superpathway of guanosine nucleotides de novo biosynthesis II	-3.9309
								Bile acid metabolism	superpathway of sulfur oxidation (Acidianus ambivalens)	4.03663										Bioenergy	glycolysis II (from fructose 6-phosphate)	3.60803		Fatty acid biosynthesis	gondoate biosynthesis (anaerobic)	-3.68143		Purine/Pyrimidine homeostasis	superpathway of purine nucleotides de novo biosynthesis I	-3.85671
								Bioenergy	mixed acid fermentation	3.6238										Bioenergy	pentose phosphate pathway	3.73891		Fatty acid biosynthesis	cis-vaccenate biosynthesis	-3.67961		Purine/Pyrimidine homeostasis	superpathway of pyrimidine deoxyribonucleotides de novo biosynthesis	-3.8493
								Bioenergy	incomplete reductive TCA cycle	3.76976										Bioenergy	Bifidobacterium shunt	3.93514		Fatty acid biosynthesis	fatty acid elongation -- saturated	-3.6621		Purine/Pyrimidine homeostasis	superpathway of purine nucleotides de novo biosynthesis II	-3.80745
								Bioenergy	GDP-mannose biosynthesis	3.76982										Bioenergy	heterolactic fermentation	3.9407		Fatty acid biosynthesis	superpathway of geranylgeranyl diphosphate biosynthesis II (via MEP)	-3.40307		Purine/Pyrimidine homeostasis	superpathway of pyrimidine ribonucleotides de novo biosynthesis	-3.73972
								Bioenergy	flavin biosynthesis I (bacteria and plants)	3.77849										Bioenergy	TCA cycle VI (obligate autotrophs)	3.96248		Fatty acid biosynthesis	D-galacturonate degradation I	-3.36516		Purine/Pyrimidine homeostasis	superpathway of pyrimidine deoxyribonucleoside salvage	-3.6186
								Bioenergy	superpathway of GDP-mannose-derived O-antigen building blocks biosynthesis	3.82422										Biosynthesis	preQ0 biosynthesis	3.69229		neurotransmitter biosynthesis	tetrapyrrole biosynthesis II (from glycine)	-3.82029		Purine/Pyrimidine homeostasis	5-aminoimidazole ribonucleotide biosynthesis I	-3.28761
								Bioenergy	NAD salvage pathway I	3.86376										Biosynthesis	taxadiene biosynthesis (engineered)	3.9258		neurotransmitter biosynthesis	superpathway of L-serine and glycine biosynthesis I	-3.58296		Purine/Pyrimidine homeostasis	5-aminoimidazole ribonucleotide biosynthesis II	-3.2742
								Bioenergy	superpathway of UDP-glucose-derived O-antigen building blocks biosynthesis	3.86716										Biosynthesis	superpathway of geranylgeranyldiphosphate biosynthesis I (via mevalonate)	4.00778		Purine/Pyrimidine homeostasis	superpathway of pyrimidine ribonucleosides salvage	-4.15661		Purine/Pyrimidine homeostasis	superpathway of 5-aminoimidazole ribonucleotide biosynthesis	-3.2742
								Bioenergy	TCA cycle V (2-oxoglutarate	3.91047										Biosynthesis	mevalonate pathway I	4.01727		Purine/Pyrimidine homeostasis	pyrimidine deoxyribonucleotide phosphorylation	-4.15146		SCFA biosynthesis	L-rhamnose degradation I	-4.21633
								Bioenergy	purine nucleotides degradation II (aerobic)	3.9113										Biosynthesis	CMP-3-deoxy-D-manno-octulosonate biosynthesis I	3.52416		Purine/Pyrimidine homeostasis	superpathway of guanosine nucleotides de novo biosynthesis I	-4.12071		SCFA biosynthesis	superpathway of fucose and rhamnose degradation	-4.15782
								Bioenergy	TCA cycle I (prokaryotic)	3.95567										Biosynthesis	colanic acid building blocks biosynthesis	3.66598		Purine/Pyrimidine homeostasis	superpathway of guanosine nucleotides de novo biosynthesis II	-4.08517		SCFA biosynthesis	fucose degradation	-4.15708
								Bioenergy	pyruvate fermentation to acetone	4.20783										Biosynthesis	superpathway of menaquinol-8 biosynthesis II	3.69958		Purine/Pyrimidine homeostasis	pyrimidine deoxyribonucleotides de novo biosynthesis I	-4.04855		SCFA biosynthesis	D-fructuronate degradation	-3.38644
								Biosynthesis	colanic acid building blocks biosynthesis	3.55963										Biosynthesis	superpathway of demethylmenaquinol-8 biosynthesis	3.75416		Purine/Pyrimidine homeostasis	superpathway of pyrimidine deoxyribonucleotides de novo biosynthesis	-4.03756		SCFA metabolism	pyruvate fermentation to propanoate I	-3.76367
								Biosynthesis	6-hydroxymethyl-dihydropterin diphosphate biosynthesis I	3.61377										Biosynthesis	superpathway of menaquinol-11 biosynthesis	3.78465		Purine/Pyrimidine homeostasis	superpathway of purine nucleotides de novo biosynthesis I	-4.02834		SCFA synthesis	starch degradation V	-3.48972
								Biosynthesis	preQ0 biosynthesis	3.76394										Biosynthesis	superpathway of menaquinol-12 biosynthesis	3.78465		Purine/Pyrimidine homeostasis	superpathway of purine nucleotides de novo biosynthesis II	-3.99307
								Biosynthesis	ADP-L-glycero-&beta;-D-manno-heptose biosynthesis	3.89726										Biosynthesis	superpathway of menaquinol-13 biosynthesis	3.78465		Purine/Pyrimidine homeostasis	superpathway of pyrimidine deoxyribonucleoside salvage	-3.91758
								Biosynthesis	GDP-D-glycero-&alpha;-D-manno-heptose biosynthesis	4.05394										Biosynthesis	superpathway of menaquinol-8 biosynthesis I	3.79262		Purine/Pyrimidine homeostasis	pyrimidine deoxyribonucleotides de novo biosynthesis III	-3.88921
								Carbohydrate biosynthesis	CMP-legionaminate biosynthesis I	4.00289										Biosynthesis	superpathway of menaquinol-7 biosynthesis	3.79391		Purine/Pyrimidine homeostasis	pyrimidine deoxyribonucleotides de novo biosynthesis II	-3.7924
								Carbohydrate metabolism	mannan degradation	3.84559										Carbohydrate metabolism	Kdo transfer to lipid IVA III (Chlamydia)	3.5383		Purine/Pyrimidine homeostasis	superpathway of pyrimidine deoxyribonucleotides de novo biosynthesis (E. coli)	-3.78062
								Carbohydrate metabolism	4-deoxy-L-threo-hex-4-enopyranuronate degradation	3.88666										Carbohydrate metabolism	mannan degradation	3.93479		Purine/Pyrimidine homeostasis	5-aminoimidazole ribonucleotide biosynthesis I	-3.67434
								Carbohydrate metabolism	superpathway of hexuronide and hexuronate degradation	3.91435										Fatty acid biosynthesis	superpathway of phospholipid biosynthesis I (bacteria)	3.17984		Purine/Pyrimidine homeostasis	5-aminoimidazole ribonucleotide biosynthesis II	-3.67233
								Carbohydrate metabolism	superpathway of &beta;-D-glucuronide and D-glucuronate degradation	3.91792										Fatty acid biosynthesis	lipid IVA biosynthesis	3.59036		Purine/Pyrimidine homeostasis	superpathway of 5-aminoimidazole ribonucleotide biosynthesis	-3.67233
								Carbohydrate metabolism	dTDP-N-acetylthomosamine biosynthesis	4.11965										Fatty acid biosynthesis	polyisoprenoid biosynthesis (E. coli)	3.80064		Purine/Pyrimidine homeostasis	superpathway of pyrimidine ribonucleotides de novo biosynthesis	-3.66584
								Fatty acid biosynthesis	D-galacturonate degradation I	3.85725										Immune response	peptidoglycan biosynthesis IV (Enterococcus faecium)	3.81146		Purine/Pyrimidine homeostasis	purine ribonucleosides degradation	-3.56741
								Fatty acid metabolism	D-fructuronate degradation	3.8837										Purine/Pyrimidine homeostasis	superpathway of pyrimidine nucleobases salvage	3.3454		Purine/Pyrimidine homeostasis	pyruvate fermentation to isobutanol (engineered)	-3.46544
								Neurotransmitter biosynthesis	L-glutamate and L-glutamine biosynthesis	3.95777										Purine/Pyrimidine homeostasis	guanosine ribonucleotides de novo biosynthesis	3.44573		Purine/Pyrimidine homeostasis	adenine and adenosine salvage III	-3.44127
								neurotransmitter biosynthesis	tetrapyrrole biosynthesis II (from glycine)	4.05671										Purine/Pyrimidine homeostasis	superpathway of pyrimidine ribonucleotides de novo biosynthesis	3.53448		SCFA biosynthesis	L-rhamnose degradation I	-4.29877
								neurotransmitter biosynthesis	tetrapyrrole biosynthesis I (from glutamate)	4.11384										SCFA biosynthesis	dTDP-L-rhamnose biosynthesis I	3.39537		SCFA biosynthesis	superpathway of fucose and rhamnose degradation	-4.25523
								Purine/Pyrimidine homeostasis	adenosine nucleotides degradation II	3.93724										Xenobiotic biosynthesis	1,4-dihydroxy-6-naphthoate biosynthesis I	3.59953		SCFA biosynthesis	fucose degradation	-4.24857
								Purine/Pyrimidine homeostasis	pyrimidine deoxyribonucleotides de novo biosynthesis III	4.1585										Xenobiotic biosynthesis	1,4-dihydroxy-6-naphthoate biosynthesis II	3.67672		SCFA biosynthesis	pyruvate fermentation to propanoate I	-3.7063
								SCFA metabolism	NAD biosynthesis I (from aspartate)	3.66062														SCFA metabolism	glycogen biosynthesis I (from ADP-D-Glucose)	-3.53107
								SCFA metabolism	6-hydroxymethyl-dihydropterin diphosphate biosynthesis III (Chlamydia)	3.67492														SCFA metabolism	glycogen degradation I (bacterial)	-3.45112
								SCFA metabolism	L-rhamnose degradation I	4.07579														SCFA metabolism	D-fructuronate degradation	-3.40011
								SCFA synthesis	sucrose degradation III (sucrose invertase)	3.45897														SCFA synthesis	starch degradation V	-3.65223
								SCFA synthesis	pyruvate fermentation to propanoate I	3.65336														Amino acid metabolism	superpathway of L-aspartate and L-asparagine biosynthesis	3.32936
								SCFA synthesis	glycogen degradation I (bacterial)	3.65734														Bioenergy	gluconeogenesis I	3.304
								SCFA synthesis	starch degradation V	3.70581														Bioenergy	GDP-mannose biosynthesis	3.55009
								SCFA synthesis	glucose and glucose-1-phosphate degradation	3.71868														Bioenergy	Bifidobacterium shunt	4.04531
								SCFA synthesis	pyruvate fermentation to isobutanol (engineered)	3.79879														Bioenergy	heterolactic fermentation	4.08244
																								Biosynthesis	taxadiene biosynthesis (engineered)	4.02595
																								Biosynthesis	superpathway of geranylgeranyldiphosphate biosynthesis I (via mevalonate)	4.14369
																								Biosynthesis	mevalonate pathway I	4.17357
																								Immune response	peptidoglycan biosynthesis IV (Enterococcus faecium)	4.01928

## Sheet: Table S3B
Table S3B: Bacteria-enriched networks that are perturbed in all
Superfamily	Network	1m-7Gy	6m-7Gy	1m-7.5Gy	6m-7.5Gy
Amino acid biosynthesis	L-histidine biosynthesis	-3.37476	-3.46187	-3.46187	-3.54942
Amino acid biosynthesis	L-isoleucine biosynthesis I (from threonine)	-3.3826	-3.48671	-3.48671	-3.48278
Amino acid biosynthesis	L-isoleucine biosynthesis II	-3.3963	-3.48754	-3.68647	-3.49435
Amino acid biosynthesis	L-isoleucine biosynthesis III	-3.42733	-3.48036	-3.69032	-3.50494
Amino acid biosynthesis	L-isoleucine biosynthesis IV	-3.42519	-3.5609	-3.69892	-3.49114
Amino acid biosynthesis	L-tryptophan biosynthesis	-3.40097	-3.4195	-3.71244	-3.50129
Amino acid biosynthesis	L-valine biosynthesis	-3.3826	-3.48671	-3.68262	-3.48278
Amino acid biosynthesis	superpathway of branched amino acid biosynthesis	-3.37766	-3.41988	-3.68386	-3.48051
Amino acid biosynthesis	superpathway of L-isoleucine biosynthesis I	-3.34238	-3.41447	-3.6955	-3.43066
Bioenergy	Bifidobacterium shunt	3.78626	3.93514	4.04531	3.95576
Biosynthesis	mevalonate pathway I	3.85185	4.01727	4.17357	4.00766
Biosynthesis	superpathway of geranylgeranyldiphosphate biosynthesis I (via mevalonate)	3.8541	4.00778	4.14369	4.00862
Biosynthesis	taxadiene biosynthesis (engineered)	3.86972	3.9258	4.02595	4.08592
Carbohydrate metabolism	4-deoxy-L-threo-hex-4-enopyranuronate degradation	-3.5168	-3.70329	-3.58327	-3.49423
Carbohydrate metabolism	dTDP-N-acetylthomosamine biosynthesis	-3.54899	-3.60684	-4.03131	-4.05176
Immune response	peptidoglycan biosynthesis IV (Enterococcus faecium)	3.76151	3.81146	4.01928	3.97713
SCFA biosynthesis	D-fructuronate degradation	-3.62429	-3.81234	-3.40011	-3.38644
SCFA synthesis	starch degradation V	-3.29282	-3.47185	-3.65223	-3.48972

## Sheet: Table S4
Table S4: The list of metabolites identified by 3-way ANOVA
Metabolite	Male	Male	Male	Male	Female	Female	Female	Female
	1m	1m	6m	6m	1m	1m	6m	6m
	7Gy	7.5Gy	7Gy	7.5Gy	7Gy	7.5Gy	7Gy	7.5Gy
2-Ketohexanoic Acid	0.123063	-0.130297	0.079136	-0.317179	0.395692	0.341636	-0.0152143	0.288917
3-(4-Hydroxyphenyl)Pyruvate	-0.354171	-0.735168	0.145856	0.434586	1.12078	0.770421	0.990085	0.970609
3-Hydroxyphenylacetic Acid	0.478668	1.93744	0.739733	0.0871468	1.1089	0.490815	-0.288529	0.892083
3-Methyl-2-Oxovaleric Acid	0.203536	-0.0352494	0.167173	-0.251937	0.509796	0.419489	0.0671058	0.314306
Adenine	1.082	1.19482	1.40793	5.11959	0.956844	0.751005	1.41901	0.445553
Alpha-D-Glucose	-0.183514	-0.536842	0.0902047	0.311906	1.04574	0.64903	0.723606	0.850324
Cadaverine	0.527857	-0.501378	-0.235038	1.20014	0.557031	0.452349	0.699441	-0.498648
Deoxyadenosine Triphosphate	-2.46462	-2.49365	-1.28065	0.296893	0.289032	3.07862	2.43848	-1.30897
Fructose 6-Phosphate	-0.390081	-0.361381	0.371304	0.0777663	0.73261	0.556129	0.598533	1.06147
Glucose 6-Phosphate	-0.149872	-0.197345	0.409135	0.146458	0.779309	0.711407	0.853288	1.23437
GTP	0.305963	0.628032	0.473532	0.149591	0.543926	0.108441	-0.0615544	0.705779
Indoleacrylic Acid	0.584341	2.06529	1.98457	0.947113	1.85608	1.88697	1.0325	1.5898
Lactate	0.1109	0.20945	1.42462	0.567108	0.456101	0.515998	-0.0149717	0.695706
Mesaconic Acid	0.670847	0.809703	0.624419	0.279081	0.859724	0.682082	0.0621239	0.868928
Methylsuccinic Acid	0.66191	0.606307	0.919664	0.148338	0.701989	0.873842	-0.193937	0.531084
Oxalacetic Acid	0.73177	0.6323	0.92098	0.2106	0.659418	0.836484	-0.228725	0.470502
Oxoglutarate	0.441788	0.244618	0.447491	-0.0827416	0.660936	0.526173	-0.257849	0.374344
Phenyllactic Acid	1.87276	3.60404	3.48324	2.86899	2.41326	1.24267	1.9081	2.27006
Pyruvic Acid	0.123036	0.0375887	0.106373	-0.129659	0.498088	0.587653	-0.269245	0.293246
Tetradecanedioic Acid	-1.03186	-0.621946	0.387297	-0.878914	2.08573	1.29234	0.495359	0.859143
	Male	Male	Female	Female
	6m	1m	1m	6m
3-Hydroxyphenylacetic Acid	-0.0824352	0.805369	0.533238	0.581421
Cyanocobalamin	1.37034	0.873426	-0.10136	-2.55298
Cytosine	2.42346	1.49204	0.956981	0.715006
Melatonin	0.97034	0.338234	0.299	-0.155457
Succinate	1.50256	0.0118952	0.135503	0.457233
Taurine	1.47741	0.818571	0.268688	-0.392078
Tetradecanedioic Acid	-0.0649193	-0.55127	1.12602	0.673788
Metabolite	Male	Male	Female	Female
	7Gy	7.5Gy	7Gy	7.5Gy
1-Methyladenosine	-0.321963	-0.483137	2.05617	1.1567
2-Hydroxybutyrate	0.151957	-0.195266	-0.0927581	0.244105
3-Hydroxyphenylacetic Acid	0.6092	1.01229	0.410185	0.691449
3-Methylamino-L-Alanine	0.166394	0.339476	0.66065	0.65026
4-Hydroxybenzoate	-0.513639	-0.405975	-0.0155348	-0.702937
5-Thymidylic Acid	0.439892	0.131418	0.844033	1.85242
7-Methylguanosine	-0.130447	-0.805156	1.86057	1.82718
Acetoacetate	0.113826	-0.214856	-0.0820593	0.242013
Adenine	1.24496	3.1572	1.18793	0.598279
Adenosine Monophosphate	2.13334	2.6992	1.10113	0.730266
Adenosine Phosphosulfate	0.187197	-0.117814	-0.0946493	0.169916
Ascorbate	-0.0302025	0.114505	0.98575	0.916776
Betaine	0.292988	0.290507	0.923762	0.935097
Citraconic Acid	0.348339	-0.0731434	0.0555349	0.494955
Cysteine	0.14938	-0.133579	-0.0583288	0.244416
Cytidine	1.11765	0.965834	2.06387	1.49302
Cytosine	2.01783	3.35078	1.10476	0.94459
dTDP	0.389854	-0.0666223	0.467257	1.25325
Gluconolactone	0.0135655	0.0857426	1.11717	1.02656
Guanosine	0.37266	-0.722345	2.0086	1.4742
Lactate	0.767758	0.388279	0.220565	0.605852
Metanephrine	-0.181808	0.248646	1.34066	0.683305
Methyl Phenylacetate	0.645683	0.13581	0.156077	0.59352
Methylmalonate	0.217437	-0.105733	-0.0301047	0.302993
Methylsuccinic Acid	0.790787	0.377323	0.254026	0.702463
Methylthioadenosine	0.681373	0.816233	1.71079	-0.367421
Nicotinamide Mononucleotide	-0.0242809	0.5573	1.45385	1.03118
Oxalacetic Acid	0.826375	0.42145	0.215346	0.653493
Oxoglutarate	0.444639	0.080938	0.201543	0.450259
Pantothenate	-0.238585	0.915021	1.01762	-0.219792
Phenylpropiolic Acid	0.0392057	-0.305878	-0.235867	0.20199
Pyrophosphate	0.319601	0.107603	-0.00463828	0.5783
Ribulose 5-Phosphate	0.1165	-0.0549322	-0.348437	0.50734
Taurine	1.4763	1.15032	-0.891044	0.368285
Tetradecanedioic Acid	-0.322283	-0.75043	1.29054	1.07574
Trans-Aconitate	0.199538	0.00146318	0.0104119	0.305917
Ureidosuccinic Acid	0.295099	0.56162	1.92497	1.22726
Uridine	0.608123	-0.438885	0.981749	1.08929
Xanthosine	-1.22914	-1.23531	1.78627	0.0460112
	1m	1m	6m	6m
	7Gy	7.5Gy	7Gy	7.5Gy
1-Methylnicotinamide	1.15991	1.5977	0.311197	0.521976
3-Methylamino-L-Alanine	0.411138	0.481671	0.415907	0.508065
5-Methyltetrahydrofolic Acid	0.000300585	-0.636712	0.102965	-0.108263
5-Thymidylic Acid	0.800562	1.20518	0.483363	0.778655
Acetyl-CoA	0.645	0.877442	0.0301415	0.316228
Adenosine Monophosphate	1.9041	1.85456	1.33037	1.57491
ADP	0.0775762	1.02193	0.598914	0.356788
Argininosuccinic Acid	1.44516	2.0662	1.41913	1.09524
Asparagine	1.57557	1.79394	1.54836	1.67188
Betaine	0.580392	0.66908	0.636358	0.556523
CDP	0.393599	1.89786	0.864106	0.455608
Cholesteryl Sulfate	0.574076	1.23979	0.805455	0.941713
Citramalate	0.230995	0.273715	0.0261704	0.0595167
Creatinine	0.480569	0.538805	0.407595	0.757109
dGTP	0.787312	0.927162	0.697843	0.701293
Glutathione Reduced	0.844176	1.09543	0.579853	0.540203
Indole-3-Carboxylic Acid	0.948089	1.01313	1.02777	0.84738
Indoleacrylic Acid	1.22021	1.97613	1.50853	1.26846
Isoleucine	0.668828	0.690829	0.705575	0.608742
L-Dihydroorotic Acid	0.270157	0.257564	0.130671	0.104706
Leucine	0.751821	0.899112	0.861356	0.800379
Maleic Acid	1.55455	1.76714	1.18915	1.06431
Mesaconic Acid	0.765286	0.745893	0.343271	0.574005
Methylsuccinic Acid	0.681949	0.740075	0.362864	0.339711
Mevalonolactone	1.34517	1.76526	1.24372	1.04922
Myoinositol	0.495205	0.218303	0.35943	0.34125
N-Acetylputrescine	1.22175	1.36607	0.544925	1.07363
NADPH	0.951751	1.21763	0.754252	0.953941
N-Alpha-Acetyllysine	2.30958	3.18304	2.70217	1.78088
Oxalacetic Acid	0.695594	0.734392	0.346128	0.340551
Oxoglutarate	0.551362	0.385395	0.0948208	0.145801
Phenylalanine	1.10386	1.20792	1.15265	1.11974
Phosphoserine	0.246693	1.18828	0.349928	0.656679
Spermine	2.39762	2.5006	1.26619	1.69399
Taurine	0.518836	1.11205	0.0664154	0.406555
Thiamine	1.31387	1.39939	1.64025	1.55345
Uridine 5-Diphosphate	2.73637	3.6621	2.97846	2.31285
Valine	1.45794	1.79119	1.55968	1.6003

## Sheet: Table S5
Table S5A: Metabolite enriched networks differentially expressed by RD x TSI.
	1 month TSI		6 month TSI
Diseases and Bio Functions	7 Gy	7.5 Gy	7 Gy	7.5Gy
Accumulation of reactive oxygen species	-2.13	-2.13	3.05	-2.13
Activation of cells	2.35	4.33	0.26	-1.77
Activation of leukocytes	2.1	3.89	-0.44	-0.76
Aggregation of blood cells	-0.78	0.73	2.3	-3.03
Aggregation of cells	-0.72	1.39	2.15	-2.83
Binding of DNA	2.67	3.9	-2.67	1.64
Cell proliferation of carcinoma cell lines	2.18	1.46	-2.18	0
Cellular homeostasis	0	0.7	1.76	-1.76
Concentration of fatty acid	3.16	3.79	-2.53	0
Concentration of lipid	3.18	0.5	-1.61	0.84
Export of molecule	3.46	3.46	-2.31	1.15
Fatty acid metabolism	1.03	2.38	-1.03	-0.17
Inflammation of absolute anatomical region	-0.41	-1.49	-1.22	3.12
Influx of Ca2+	0	0.44	2.62	-3.06
Insulin Secretion Signaling Pathway	4	4	-4	-3
Liver Damage	-0.57	-2.36	2.1	1.02
Metabolism of nucleic acid component or derivative	3.4	3.4	-0.63	-0.23
Metabolism of protein	1.11	2.77	-0.29	-0.83
Mobilization of Ca2+	3.43	4.41	-0.4	-1.39
Necrosis	-1.04	-2.1	1.56	2.39
Peroxidation of lipid	1.78	1.52	0.05	0.47
Production of reactive oxygen species	1.57	2.19	-2.19	1.11
Quantity of carbohydrate	-0.16	-3.13	0.1	1.84
Quantity of reactive oxygen species	-2.01	-3.13	2.99	0.14
Release of Ca2+	3.05	3.05	-3.05	1.22
Superpathway of Citrulline Metabolism	1.79	2.68	-0.9	-2.68
Synthesis of lipid	1.36	2.68	-1.36	-0.09
Transport of amino acids	-1.19	-1.91	0.71	-0.72
Transport of ion	2.4	2.4	-1.37	0
tRNA Charging	-3.27	-3.27	-1.63	-0.82
Uptake of amino acids	-3.05	-3.88	1.66	-0.83
B. Metabolite-enriched networks differentially expressed by Gender x RD.
Biofunctions	Male		Female
	7 Gy	7.5 Gy	7 Gy	7.5 Gy
Growth of epithelial tissue	0.79	-2.12	3.18	2.91
Activation of cells	1.98	0.85	-3.11	0.85
Quantity of amino acids	1.56	0	-1.34	0.89
Necrosis	-2.22	-0.96	0.11	-2.51
Formation of reactive oxygen species	-1	2	0	-2
Quantity of carbohydrate	2.44	0	0.56	0.67
Growth of organism	2.03	0	1.09	1.56
Cell death of carcinoma cell lines	-0.64	1.02	-1.15	-1.79
Metabolism of nucleic acid component or derivative	0.3	1.22	2.13	0.92
Concentration of D-glucose	2.74	0.91	0.3	0
